# Supplementary material for: Design and synthesis of N-substituted-2-butyl-4-chloro-1H-imidazole derivatives as potential ACE inhibitors: in vitro study, in-silico analysis, and a multifaceted CSD-supported crystallographic investigation
Source: RSC Adv. 2025 Sep 24;15(42):35077–98. doi: 10.1039/d5ra04675k (PMC12459522; doi:10.1039/d5ra04675k)
Supplement: RA-015-D5RA04675K-s002 [file RA-015-D5RA04675K-s002.cif]

# Supplementary Information (SI) for RSC Advances.
# This journal is © The Royal Society of Chemistry 2025

####################################################################### 
# 
# This file contains crystal structure data downloaded from the 
# Cambridge Structural Database (CSD) hosted by the Cambridge 
# Crystallographic Data Centre (CCDC).
# 
# Full information about CCDC data access policies and citation 
# guidelines are available at http://www.ccdc.cam.ac.uk/access/V1 
# 
# Audit and citation data items may have been added by the CCDC. 
# Please retain this information to preserve the provenance of 
# this file and to allow appropriate attribution of the data. 
# 
#######################################################################

data_lp312_auto
_database_code_depnum_ccdc_archive 'CCDC 2448889'
loop_
_audit_author_name
_audit_author_address
'Manjunath R'
;Manipal Academy of Higher Education
India
;
_audit_update_record             
;
2025-09-07 deposited with the CCDC.	2025-09-09 downloaded from the CCDC.
;
_audit_creation_date             2025-09-01
_audit_creation_method           
;
Olex2 1.5
(compiled 2025.07.13 svn.rb7424aed for OlexSys, GUI svn.r7314)
;
_shelx_SHELXL_version_number     2018/3
_chemical_name_common            ?
_chemical_name_systematic        ?
_chemical_formula_moiety         'C17 H23 Cl N2 O2'
_chemical_formula_sum            'C17 H23 Cl N2 O2'
_chemical_formula_weight         322.82
_chemical_melting_point          ?
loop_
_atom_type_symbol
_atom_type_description
_atom_type_scat_dispersion_real
_atom_type_scat_dispersion_imag
_atom_type_scat_source
C C 0.0033 0.0016 'International Tables Vol C Tables 4.2.6.8 and 6.1.1.4'
H H 0.0000 0.0000 'International Tables Vol C Tables 4.2.6.8 and 6.1.1.4'
Cl Cl 0.1484 0.1585 'International Tables Vol C Tables 4.2.6.8 and 6.1.1.4'
N N 0.0061 0.0033 'International Tables Vol C Tables 4.2.6.8 and 6.1.1.4'
O O 0.0106 0.0060 'International Tables Vol C Tables 4.2.6.8 and 6.1.1.4'

_shelx_space_group_comment       
;
The symmetry employed for this shelxl refinement is uniquely defined
by the following loop, which should always be used as a source of
symmetry information in preference to the above space-group names.
They are only intended as comments.
;
_space_group_crystal_system      monoclinic
_space_group_IT_number           14
_space_group_name_H-M_alt        'P 1 21/c 1'
_space_group_name_Hall           '-P 2ybc'
loop_
_space_group_symop_operation_xyz
'x, y, z'
'-x, y+1/2, -z+1/2'
'-x, -y, -z'
'x, -y-1/2, z-1/2'

_cell_length_a                   11.2517(5)
_cell_length_b                   13.8607(6)
_cell_length_c                   11.2925(7)
_cell_angle_alpha                90
_cell_angle_beta                 94.920(5)
_cell_angle_gamma                90
_cell_volume                     1754.65(15)
_cell_formula_units_Z            4
_cell_measurement_reflns_used    6664
_cell_measurement_temperature    293(2)
_cell_measurement_theta_max      27.4210
_cell_measurement_theta_min      1.8000
_shelx_estimated_absorpt_T_max   0.958
_shelx_estimated_absorpt_T_min   0.950
_exptl_absorpt_coefficient_mu    0.226
_exptl_absorpt_correction_T_max  0.958
_exptl_absorpt_correction_T_min  0.949
_exptl_absorpt_correction_type   multi-scan
_exptl_absorpt_process_details   
;
CrysAlisPro 1.171.41.123a (Rigaku Oxford Diffraction, 2022)
Empirical absorption correction using spherical harmonics,
implemented in SCALE3 ABSPACK scaling algorithm.
;
_exptl_absorpt_special_details   ?
_exptl_crystal_colour            white
_exptl_crystal_density_diffrn    1.222
_exptl_crystal_density_meas      ?
_exptl_crystal_density_method    ?
_exptl_crystal_description       block
_exptl_crystal_F_000             688
_exptl_crystal_size_max          0.23
_exptl_crystal_size_mid          0.22
_exptl_crystal_size_min          0.19
_exptl_transmission_factor_max   ?
_exptl_transmission_factor_min   ?
_diffrn_reflns_av_R_equivalents  0.0242
_diffrn_reflns_av_unetI/netI     0.0242
_diffrn_reflns_Laue_measured_fraction_full 1.000
_diffrn_reflns_Laue_measured_fraction_max 1.000
_diffrn_reflns_limit_h_max       13
_diffrn_reflns_limit_h_min       -12
_diffrn_reflns_limit_k_max       11
_diffrn_reflns_limit_k_min       -16
_diffrn_reflns_limit_l_max       13
_diffrn_reflns_limit_l_min       -13
_diffrn_reflns_number            14146
_diffrn_reflns_point_group_measured_fraction_full 1.000
_diffrn_reflns_point_group_measured_fraction_max 1.000
_diffrn_reflns_theta_full        25.242
_diffrn_reflns_theta_max         25.495
_diffrn_reflns_theta_min         1.817
_diffrn_ambient_temperature      293
_diffrn_detector_area_resol_mean 10.0000
_diffrn_measured_fraction_theta_full 1.000
_diffrn_measured_fraction_theta_max 1.000
_diffrn_measurement_details      
;
List of Runs (angles in degrees, time in seconds):

  # Type    Start    End  Width  t~exp~   \w     \q     \k     \f   Frames
#--------------------------------------------------------------------------
  1  \w      2.00  44.00   0.70   12.00    --   13.00  38.00   0.00   60
  2  \w     67.00  93.60   0.70   12.00    --   13.00  38.00   0.00   38
  3  \w    -16.00  21.80   0.70   12.00    --   13.00  57.00   0.00   54
  4  \w     31.00  65.30   0.70   12.00    --   13.00  57.00   0.00   49
  5  \w     66.00  92.60   0.70   12.00    --   13.00  57.00   0.00   38
  6  \w    -23.00  42.80   0.70   12.00    --   13.00  38.00-150.00   94
  7  \w     66.00  92.60   0.70   12.00    --   13.00  38.00-150.00   38
  8  \w     -7.00  84.70   0.70   12.00    --   13.00  77.00   0.00  131
  9  \w     41.00  99.80   0.70   12.00    --   13.00  77.00-120.00   84
 10  \w    -16.00 101.60   0.70   12.00    --   13.00  57.00-150.00  168
;
_diffrn_measurement_device       'four-circle diffractometer'
_diffrn_measurement_device_type  'XtaLAB Pro II AFC12 (RINC): Kappa single'
_diffrn_measurement_method       '\w scans'
_diffrn_radiation_type           MoK\a
_diffrn_radiation_wavelength     0.71073
_diffrn_source                   ?
_reflns_Friedel_coverage         0.000
_reflns_Friedel_fraction_full    .
_reflns_Friedel_fraction_max     .
_reflns_number_gt                2575
_reflns_number_total             3267
_reflns_special_details          
;
 Reflections were merged by SHELXL according to the crystal
 class for the calculation of statistics and refinement.
 
 _reflns_Friedel_fraction is defined as the number of unique
 Friedel pairs measured divided by the number that would be
 possible theoretically, ignoring centric projections and
 systematic absences.
;
_reflns_threshold_expression     'I > 2\s(I)'
_computing_cell_refinement       ?
_computing_data_collection       ?
_computing_data_reduction        ?
_computing_molecular_graphics    'Olex2 1.5 (Dolomanov et al., 2009)'
_computing_publication_material  'Olex2 1.5 (Dolomanov et al., 2009)'
_computing_structure_refinement  'SHELXL 2018/3 (Sheldrick, 2015)'
_computing_structure_solution    ?
_refine_diff_density_max         0.216
_refine_diff_density_min         -0.365
_refine_diff_density_rms         0.034
_refine_ls_extinction_coef       0.0033(10)
_refine_ls_extinction_expression Fc^*^=kFc[1+0.001xFc^2^\l^3^/sin(2\q)]^-1/4^
_refine_ls_extinction_method     'SHELXL-2018/3 (Sheldrick 2018)'
_refine_ls_goodness_of_fit_ref   1.046
_refine_ls_hydrogen_treatment    constr
_refine_ls_matrix_type           full
_refine_ls_number_parameters     252
_refine_ls_number_reflns         3267
_refine_ls_number_restraints     43
_refine_ls_R_factor_all          0.0646
_refine_ls_R_factor_gt           0.0510
_refine_ls_restrained_S_all      1.043
_refine_ls_shift/su_max          0.000
_refine_ls_shift/su_mean         0.000
_refine_ls_structure_factor_coef Fsqd
_refine_ls_weighting_details     
'w=1/[\s^2^(Fo^2^)+(0.0518P)^2^+0.8468P] where P=(Fo^2^+2Fc^2^)/3'
_refine_ls_weighting_scheme      calc
_refine_ls_wR_factor_gt          0.1293
_refine_ls_wR_factor_ref         0.1382
_refine_special_details          ?
_olex2_refinement_description    
;
1. Fixed Uiso
 At 1.2 times of:
  All C(H) groups, All C(H,H) groups
 At 1.5 times of:
  All C(H,H,H) groups, All O(H) groups
2. Restrained distances
 C14-C15 \\sim C14A-C15A
 with sigma of 0.02
 C15-C16 \\sim C15A-C16A
 with sigma of 0.02
 C16-C17 \\sim C16A-C17A
 with sigma of 0.02
 N1-C14 \\sim N1-C14A
 with sigma of 0.04
 C14-C16 \\sim C14A-C16A
 with sigma of 0.04
 C15-C17 \\sim C15A-C17A
 with sigma of 0.04
 O1-C8 \\sim O3-C8
 with sigma of 0.001
3. Uiso/Uaniso restraints and constraints
C14A \\sim C15A \\sim C16A \\sim C17A: within 2A with sigma of 0.001 and sigma
for terminal atoms of 0.002 within 2A
4. Rigid body (RIGU) restrains
 O3, C8, C7, C9
 with sigma for 1-2 distances of 0.001 and sigma for 1-3 distances of 0.001
5. Others
 Sof(H8b)=Sof(O3)=Sof(H3)=Sof(C14A)=Sof(H14c)=Sof(H14d)=Sof(C15A)=Sof(H15c)=
 Sof(H15d)=Sof(C16A)=Sof(H16c)=Sof(H16d)=Sof(C17A)=Sof(H17d)=Sof(H17e)=
 Sof(H17f)=1-FVAR(1)
 Sof(O1)=Sof(H1)=Sof(H8a)=Sof(C14)=Sof(H14a)=Sof(H14b)=Sof(C15)=Sof(H15a)=
 Sof(H15b)=Sof(C16)=Sof(H16a)=Sof(H16b)=Sof(C17)=Sof(H17a)=Sof(H17b)=Sof(H17c)=
 FVAR(1)
6.a Ternary CH refined with riding coordinates:
 C8(H8a), C8(H8b)
6.b Secondary CH2 refined with riding coordinates:
 C9(H9a,H9b), C11(H11a,H11b), C14(H14a,H14b), C15(H15a,H15b), C16(H16a,H16b),
 C14A(H14c,H14d), C15A(H15c,H15d), C16A(H16c,H16d)
6.c Aromatic/amide H refined with riding coordinates:
 C6(H6), C1(H1a), C5(H5), C2(H2a)
6.d Idealised Me refined as rotating group:
 C4(H4a,H4b,H4c), C17(H17a,H17b,H17c), C17A(H17d,H17e,H17f)
6.e Idealised tetrahedral OH refined as rotating group:
 O2(H2), O1(H1), O3(H3)
;
_atom_sites_solution_hydrogens   geom
_atom_sites_solution_primary     ?
_atom_sites_solution_secondary   ?
loop_
_atom_site_label
_atom_site_type_symbol
_atom_site_fract_x
_atom_site_fract_y
_atom_site_fract_z
_atom_site_U_iso_or_equiv
_atom_site_adp_type
_atom_site_occupancy
_atom_site_site_symmetry_order
_atom_site_calc_flag
_atom_site_refinement_flags_posn
_atom_site_refinement_flags_adp
_atom_site_refinement_flags_occupancy
_atom_site_disorder_assembly
_atom_site_disorder_group
Cl1 Cl 0.66539(7) 0.40851(6) 0.79588(10) 0.1115(4) Uani 1 1 d . . . . .
N1 N 0.38083(14) 0.31124(11) 0.62553(15) 0.0472(4) Uani 1 1 d D . . . .
O2 O 0.48886(16) 0.14697(12) 0.78872(18) 0.0776(6) Uani 1 1 d . . . . .
H2 H 0.515960 0.092197 0.796400 0.116 Uiso 1 1 calc R U . . .
N2 N 0.45302(16) 0.45305(12) 0.68395(18) 0.0592(5) Uani 1 1 d . . . . .
O1 O 0.28339(18) 0.30143(15) 0.37312(18) 0.0623(7) Uani 0.776(4) 1 d D . P A 1
H1 H 0.345567 0.326680 0.356032 0.093 Uiso 0.776(4) 1 calc R U P A 1
C13 C 0.36108(18) 0.40781(14) 0.62943(19) 0.0496(5) Uani 1 1 d . . . . .
C9 C 0.29826(19) 0.23765(14) 0.57527(18) 0.0493(5) Uani 1 1 d . . . . .
H9A H 0.217241 0.258392 0.584503 0.059 Uiso 1 1 calc R U . . .
H9B H 0.311930 0.178279 0.619839 0.059 Uiso 1 1 calc R U . . .
C7 C 0.22214(19) 0.13965(15) 0.40361(18) 0.0510(5) Uani 1 1 d . . . . .
C10 C 0.49284(18) 0.29351(14) 0.6814(2) 0.0526(5) Uani 1 1 d . . . . .
C8 C 0.31059(19) 0.21733(15) 0.44409(19) 0.0532(5) Uani 1 1 d D . . . .
H8A H 0.391815 0.195470 0.433434 0.064 Uiso 0.776(4) 1 calc R U P A 1
H8B H 0.292617 0.276175 0.397872 0.064 Uiso 0.224(4) 1 calc R U P A 2
C6 C 0.2499(2) 0.04344(17) 0.4204(2) 0.0632(6) Uani 1 1 d . . . . .
H6 H 0.326033 0.025633 0.451197 0.076 Uiso 1 1 calc R U . . .
C12 C 0.5328(2) 0.38169(16) 0.7163(2) 0.0631(6) Uani 1 1 d . . . . .
C3 C 0.0505(2) -0.00299(19) 0.3464(2) 0.0650(6) Uani 1 1 d . . . . .
C1 C 0.1084(2) 0.16301(18) 0.3568(2) 0.0650(6) Uani 1 1 d . . . . .
H1A H 0.088333 0.227455 0.343857 0.078 Uiso 1 1 calc R U . . .
C11 C 0.5454(2) 0.19581(15) 0.6992(2) 0.0625(6) Uani 1 1 d . . . . .
H11A H 0.534978 0.159661 0.625507 0.075 Uiso 1 1 calc R U . . .
H11B H 0.630185 0.201147 0.722213 0.075 Uiso 1 1 calc R U . . .
C14 C 0.2464(5) 0.4525(3) 0.5806(5) 0.0557(9) Uani 0.776(4) 1 d D . P A 1
H14A H 0.220750 0.420720 0.506297 0.067 Uiso 0.776(4) 1 calc R U P A 1
H14B H 0.186541 0.439846 0.635552 0.067 Uiso 0.776(4) 1 calc R U P A 1
C5 C 0.1646(3) -0.02682(18) 0.3914(2) 0.0703(7) Uani 1 1 d . . . . .
H5 H 0.184754 -0.091450 0.402660 0.084 Uiso 1 1 calc R U . . .
C2 C 0.0244(2) 0.09285(19) 0.3291(2) 0.0705(7) Uani 1 1 d . . . . .
H2A H -0.051623 0.110718 0.297972 0.085 Uiso 1 1 calc R U . . .
C4 C -0.0431(3) -0.0802(2) 0.3178(3) 0.0918(9) Uani 1 1 d . . . . .
H4A H -0.004799 -0.141763 0.312922 0.138 Uiso 1 1 calc R U . . .
H4B H -0.086752 -0.065698 0.243177 0.138 Uiso 1 1 calc R U . . .
H4C H -0.096863 -0.081888 0.379340 0.138 Uiso 1 1 calc R U . . .
C15 C 0.2500(3) 0.5571(2) 0.5591(4) 0.0738(11) Uani 0.776(4) 1 d D . P A 1
H15A H 0.310798 0.570191 0.505301 0.089 Uiso 0.776(4) 1 calc R U P A 1
H15B H 0.273599 0.589294 0.633650 0.089 Uiso 0.776(4) 1 calc R U P A 1
C16 C 0.1337(4) 0.5998(3) 0.5074(4) 0.0798(11) Uani 0.776(4) 1 d D . P A 1
H16A H 0.073608 0.590216 0.562932 0.096 Uiso 0.776(4) 1 calc R U P A 1
H16B H 0.107712 0.565792 0.434617 0.096 Uiso 0.776(4) 1 calc R U P A 1
C17 C 0.1429(5) 0.7061(3) 0.4807(6) 0.134(2) Uani 0.776(4) 1 d D . P A 1
H17A H 0.068322 0.728553 0.442790 0.200 Uiso 0.776(4) 1 calc R U P A 1
H17B H 0.204944 0.716449 0.428836 0.200 Uiso 0.776(4) 1 calc R U P A 1
H17C H 0.161124 0.740930 0.553454 0.200 Uiso 0.776(4) 1 calc R U P A 1
O3 O 0.4345(4) 0.1941(6) 0.4412(8) 0.077(2) Uani 0.224(4) 1 d D . P A 2
H3 H 0.465817 0.232961 0.398878 0.116 Uiso 0.224(4) 1 calc R U P A 2
C14A C 0.256(3) 0.4646(18) 0.584(3) 0.118(4) Uani 0.224(4) 1 d D U P A 2
H14C H 0.221636 0.494665 0.650788 0.142 Uiso 0.224(4) 1 calc R U P A 2
H14D H 0.197063 0.421449 0.545816 0.142 Uiso 0.224(4) 1 calc R U P A 2
C15A C 0.2848(17) 0.5408(14) 0.4983(18) 0.118(4) Uani 0.224(4) 1 d D U P A 2
H15C H 0.309241 0.509509 0.427492 0.142 Uiso 0.224(4) 1 calc R U P A 2
H15D H 0.352463 0.577402 0.533066 0.142 Uiso 0.224(4) 1 calc R U P A 2
C16A C 0.1869(19) 0.6096(14) 0.4618(16) 0.119(4) Uani 0.224(4) 1 d D U P A 2
H16C H 0.214645 0.651575 0.401229 0.142 Uiso 0.224(4) 1 calc R U P A 2
H16D H 0.120596 0.572616 0.424655 0.142 Uiso 0.224(4) 1 calc R U P A 2
C17A C 0.1402(18) 0.6715(17) 0.5544(16) 0.120(4) Uani 0.224(4) 1 d D U P A 2
H17D H 0.069089 0.703565 0.522082 0.180 Uiso 0.224(4) 1 calc R U P A 2
H17E H 0.199215 0.718673 0.580545 0.180 Uiso 0.224(4) 1 calc R U P A 2
H17F H 0.122159 0.632300 0.620666 0.180 Uiso 0.224(4) 1 calc R U P A 2

loop_
_atom_site_aniso_label
_atom_site_aniso_U_11
_atom_site_aniso_U_22
_atom_site_aniso_U_33
_atom_site_aniso_U_23
_atom_site_aniso_U_13
_atom_site_aniso_U_12
Cl1 0.0674(5) 0.0781(5) 0.1796(10) -0.0187(5) -0.0445(5) -0.0097(4)
N1 0.0482(9) 0.0338(8) 0.0588(10) -0.0014(7) 0.0000(8) -0.0038(7)
O2 0.0790(12) 0.0441(9) 0.1134(15) 0.0159(9) 0.0285(11) 0.0207(8)
N2 0.0584(11) 0.0345(9) 0.0837(13) -0.0039(9) 0.0001(9) -0.0036(8)
O1 0.0689(13) 0.0592(13) 0.0585(13) 0.0161(10) 0.0045(10) -0.0092(10)
C13 0.0529(12) 0.0348(10) 0.0606(13) 0.0007(9) 0.0020(9) -0.0015(9)
C9 0.0550(12) 0.0396(10) 0.0531(11) -0.0013(9) 0.0023(9) -0.0107(9)
C7 0.0591(12) 0.0506(11) 0.0433(11) -0.0036(9) 0.0037(9) -0.0042(9)
C10 0.0470(11) 0.0366(10) 0.0737(14) -0.0009(10) 0.0011(10) -0.0004(9)
C8 0.0586(11) 0.0495(11) 0.0519(11) 0.0017(9) 0.0056(9) -0.0056(9)
C6 0.0649(14) 0.0549(14) 0.0680(15) -0.0021(11) -0.0043(11) 0.0017(11)
C12 0.0502(12) 0.0434(12) 0.0930(18) -0.0065(12) -0.0085(11) -0.0032(10)
C3 0.0709(15) 0.0708(16) 0.0524(13) -0.0093(11) 0.0013(11) -0.0160(12)
C1 0.0672(15) 0.0569(14) 0.0687(15) 0.0028(12) -0.0069(12) 0.0030(11)
C11 0.0559(13) 0.0414(12) 0.0906(17) -0.0002(12) 0.0088(12) 0.0078(10)
C14 0.0569(19) 0.0433(17) 0.066(2) 0.0049(15) -0.0015(15) 0.0062(14)
C5 0.0906(18) 0.0466(13) 0.0728(16) -0.0061(12) 0.0013(14) -0.0051(12)
C2 0.0630(14) 0.0724(17) 0.0734(16) -0.0048(13) -0.0104(12) -0.0060(13)
C4 0.099(2) 0.086(2) 0.090(2) -0.0188(17) 0.0023(16) -0.0363(17)
C15 0.073(2) 0.0416(17) 0.103(3) 0.0110(19) -0.015(2) 0.0047(15)
C16 0.088(3) 0.059(2) 0.090(3) 0.005(2) -0.007(2) 0.015(2)
C17 0.149(5) 0.064(3) 0.182(6) 0.033(3) -0.021(4) 0.032(3)
O3 0.061(2) 0.093(6) 0.079(5) -0.010(4) 0.013(3) -0.008(3)
C14A 0.118(8) 0.124(9) 0.114(8) 0.031(6) 0.014(6) 0.043(7)
C15A 0.118(8) 0.124(9) 0.114(8) 0.031(6) 0.014(6) 0.043(6)
C16A 0.118(8) 0.124(9) 0.114(8) 0.031(6) 0.014(6) 0.043(6)
C17A 0.120(8) 0.126(9) 0.116(8) 0.031(7) 0.014(6) 0.042(7)

_geom_special_details            
;
 All esds (except the esd in the dihedral angle between two l.s. planes)
 are estimated using the full covariance matrix.  The cell esds are taken
 into account individually in the estimation of esds in distances, angles
 and torsion angles; correlations between esds in cell parameters are only
 used when they are defined by crystal symmetry.  An approximate (isotropic)
 treatment of cell esds is used for estimating esds involving l.s. planes.
;
loop_
_geom_bond_atom_site_label_1
_geom_bond_atom_site_label_2
_geom_bond_distance
_geom_bond_site_symmetry_2
_geom_bond_publ_flag
Cl1 C12 1.715(2) . ?
N1 C13 1.358(2) . ?
N1 C9 1.461(2) . ?
N1 C10 1.382(3) . ?
O2 H2 0.8200 . ?
O2 C11 1.412(3) . ?
N2 C13 1.316(3) . ?
N2 C12 1.364(3) . ?
O1 H1 0.8200 . ?
O1 C8 1.433(3) . ?
C13 C14 1.493(5) . ?
C13 C14A 1.47(3) . ?
C9 H9A 0.9700 . ?
C9 H9B 0.9700 . ?
C9 C8 1.526(3) . ?
C7 C8 1.510(3) . ?
C7 C6 1.379(3) . ?
C7 C1 1.380(3) . ?
C10 C12 1.349(3) . ?
C10 C11 1.484(3) . ?
C8 H8A 0.9800 . ?
C8 H8B 0.9800 . ?
C8 O3 1.434(3) . ?
C6 H6 0.9300 . ?
C6 C5 1.386(3) . ?
C3 C5 1.380(4) . ?
C3 C2 1.371(4) . ?
C3 C4 1.516(3) . ?
C1 H1A 0.9300 . ?
C1 C2 1.374(3) . ?
C11 H11A 0.9700 . ?
C11 H11B 0.9700 . ?
C14 H14A 0.9700 . ?
C14 H14B 0.9700 . ?
C14 C15 1.471(4) . ?
C5 H5 0.9300 . ?
C2 H2A 0.9300 . ?
C4 H4A 0.9600 . ?
C4 H4B 0.9600 . ?
C4 H4C 0.9600 . ?
C15 H15A 0.9700 . ?
C15 H15B 0.9700 . ?
C15 C16 1.508(5) . ?
C16 H16A 0.9700 . ?
C16 H16B 0.9700 . ?
C16 C17 1.510(5) . ?
C17 H17A 0.9600 . ?
C17 H17B 0.9600 . ?
C17 H17C 0.9600 . ?
O3 H3 0.8200 . ?
C14A H14C 0.9700 . ?
C14A H14D 0.9700 . ?
C14A C15A 1.487(17) . ?
C15A H15C 0.9700 . ?
C15A H15D 0.9700 . ?
C15A C16A 1.488(15) . ?
C16A H16C 0.9700 . ?
C16A H16D 0.9700 . ?
C16A C17A 1.484(16) . ?
C17A H17D 0.9600 . ?
C17A H17E 0.9600 . ?
C17A H17F 0.9600 . ?

loop_
_geom_angle_atom_site_label_1
_geom_angle_atom_site_label_2
_geom_angle_atom_site_label_3
_geom_angle
_geom_angle_site_symmetry_1
_geom_angle_site_symmetry_3
_geom_angle_publ_flag
C13 N1 C9 126.88(17) . . ?
C13 N1 C10 107.80(16) . . ?
C10 N1 C9 125.29(17) . . ?
C11 O2 H2 109.5 . . ?
C13 N2 C12 104.61(17) . . ?
C8 O1 H1 109.5 . . ?
N1 C13 C14 122.4(2) . . ?
N1 C13 C14A 130.1(14) . . ?
N2 C13 N1 111.13(18) . . ?
N2 C13 C14 126.5(2) . . ?
N2 C13 C14A 118.8(13) . . ?
N1 C9 H9A 108.9 . . ?
N1 C9 H9B 108.9 . . ?
N1 C9 C8 113.46(16) . . ?
H9A C9 H9B 107.7 . . ?
C8 C9 H9A 108.9 . . ?
C8 C9 H9B 108.9 . . ?
C6 C7 C8 120.8(2) . . ?
C6 C7 C1 118.1(2) . . ?
C1 C7 C8 120.9(2) . . ?
N1 C10 C11 124.12(18) . . ?
C12 C10 N1 103.89(18) . . ?
C12 C10 C11 131.9(2) . . ?
O1 C8 C9 111.10(18) . . ?
O1 C8 C7 107.89(18) . . ?
O1 C8 H8A 109.9 . . ?
C9 C8 H8A 109.9 . . ?
C9 C8 H8B 109.4 . . ?
C7 C8 C9 108.24(16) . . ?
C7 C8 H8A 109.9 . . ?
C7 C8 H8B 109.4 . . ?
O3 C8 C9 103.5(4) . . ?
O3 C8 C7 116.7(4) . . ?
O3 C8 H8B 109.4 . . ?
C7 C6 H6 119.9 . . ?
C7 C6 C5 120.2(2) . . ?
C5 C6 H6 119.9 . . ?
N2 C12 Cl1 120.38(17) . . ?
C10 C12 Cl1 127.03(18) . . ?
C10 C12 N2 112.57(19) . . ?
C5 C3 C4 121.1(3) . . ?
C2 C3 C5 117.7(2) . . ?
C2 C3 C4 121.2(3) . . ?
C7 C1 H1A 119.4 . . ?
C2 C1 C7 121.2(2) . . ?
C2 C1 H1A 119.4 . . ?
O2 C11 C10 109.60(19) . . ?
O2 C11 H11A 109.7 . . ?
O2 C11 H11B 109.7 . . ?
C10 C11 H11A 109.7 . . ?
C10 C11 H11B 109.7 . . ?
H11A C11 H11B 108.2 . . ?
C13 C14 H14A 108.3 . . ?
C13 C14 H14B 108.3 . . ?
H14A C14 H14B 107.4 . . ?
C15 C14 C13 115.8(3) . . ?
C15 C14 H14A 108.3 . . ?
C15 C14 H14B 108.3 . . ?
C6 C5 H5 119.3 . . ?
C3 C5 C6 121.5(2) . . ?
C3 C5 H5 119.3 . . ?
C3 C2 C1 121.2(2) . . ?
C3 C2 H2A 119.4 . . ?
C1 C2 H2A 119.4 . . ?
C3 C4 H4A 109.5 . . ?
C3 C4 H4B 109.5 . . ?
C3 C4 H4C 109.5 . . ?
H4A C4 H4B 109.5 . . ?
H4A C4 H4C 109.5 . . ?
H4B C4 H4C 109.5 . . ?
C14 C15 H15A 108.6 . . ?
C14 C15 H15B 108.6 . . ?
C14 C15 C16 114.6(3) . . ?
H15A C15 H15B 107.6 . . ?
C16 C15 H15A 108.6 . . ?
C16 C15 H15B 108.6 . . ?
C15 C16 H16A 109.0 . . ?
C15 C16 H16B 109.0 . . ?
C15 C16 C17 112.9(4) . . ?
H16A C16 H16B 107.8 . . ?
C17 C16 H16A 109.0 . . ?
C17 C16 H16B 109.0 . . ?
C16 C17 H17A 109.5 . . ?
C16 C17 H17B 109.5 . . ?
C16 C17 H17C 109.5 . . ?
H17A C17 H17B 109.5 . . ?
H17A C17 H17C 109.5 . . ?
H17B C17 H17C 109.5 . . ?
C8 O3 H3 109.5 . . ?
C13 C14A H14C 108.9 . . ?
C13 C14A H14D 108.9 . . ?
C13 C14A C15A 113(2) . . ?
H14C C14A H14D 107.7 . . ?
C15A C14A H14C 108.9 . . ?
C15A C14A H14D 108.9 . . ?
C14A C15A H15C 108.3 . . ?
C14A C15A H15D 108.3 . . ?
C14A C15A C16A 116.1(17) . . ?
H15C C15A H15D 107.4 . . ?
C16A C15A H15C 108.3 . . ?
C16A C15A H15D 108.3 . . ?
C15A C16A H16C 107.7 . . ?
C15A C16A H16D 107.7 . . ?
H16C C16A H16D 107.1 . . ?
C17A C16A C15A 118.3(16) . . ?
C17A C16A H16C 107.7 . . ?
C17A C16A H16D 107.7 . . ?
C16A C17A H17D 109.5 . . ?
C16A C17A H17E 109.5 . . ?
C16A C17A H17F 109.5 . . ?
H17D C17A H17E 109.5 . . ?
H17D C17A H17F 109.5 . . ?
H17E C17A H17F 109.5 . . ?

loop_
_geom_torsion_atom_site_label_1
_geom_torsion_atom_site_label_2
_geom_torsion_atom_site_label_3
_geom_torsion_atom_site_label_4
_geom_torsion
_geom_torsion_site_symmetry_1
_geom_torsion_site_symmetry_2
_geom_torsion_site_symmetry_3
_geom_torsion_site_symmetry_4
_geom_torsion_publ_flag
N1 C13 C14 C15 -162.7(4) . . . . ?
N1 C13 C14A C15A -123(2) . . . . ?
N1 C9 C8 O1 -62.4(2) . . . . ?
N1 C9 C8 C7 179.27(17) . . . . ?
N1 C9 C8 O3 54.8(4) . . . . ?
N1 C10 C12 Cl1 177.47(19) . . . . ?
N1 C10 C12 N2 -0.8(3) . . . . ?
N1 C10 C11 O2 -73.2(3) . . . . ?
N2 C13 C14 C15 19.7(6) . . . . ?
N2 C13 C14A C15A 58(3) . . . . ?
C13 N1 C9 C8 90.3(2) . . . . ?
C13 N1 C10 C12 0.4(3) . . . . ?
C13 N1 C10 C11 177.7(2) . . . . ?
C13 N2 C12 Cl1 -177.53(18) . . . . ?
C13 N2 C12 C10 0.9(3) . . . . ?
C13 C14 C15 C16 178.7(4) . . . . ?
C13 C14A C15A C16A -172(2) . . . . ?
C9 N1 C13 N2 178.21(19) . . . . ?
C9 N1 C13 C14 0.2(4) . . . . ?
C9 N1 C13 C14A -1.3(16) . . . . ?
C9 N1 C10 C12 -177.7(2) . . . . ?
C9 N1 C10 C11 -0.4(3) . . . . ?
C7 C6 C5 C3 -0.5(4) . . . . ?
C7 C1 C2 C3 -0.3(4) . . . . ?
C10 N1 C13 N2 0.1(3) . . . . ?
C10 N1 C13 C14 -177.9(3) . . . . ?
C10 N1 C13 C14A -179.4(16) . . . . ?
C10 N1 C9 C8 -91.9(2) . . . . ?
C8 C7 C6 C5 174.9(2) . . . . ?
C8 C7 C1 C2 -174.5(2) . . . . ?
C6 C7 C8 O1 155.1(2) . . . . ?
C6 C7 C8 C9 -84.6(2) . . . . ?
C6 C7 C8 O3 31.5(5) . . . . ?
C6 C7 C1 C2 0.9(4) . . . . ?
C12 N2 C13 N1 -0.6(3) . . . . ?
C12 N2 C13 C14 177.3(3) . . . . ?
C12 N2 C13 C14A 179.0(14) . . . . ?
C12 C10 C11 O2 103.3(3) . . . . ?
C1 C7 C8 O1 -29.7(3) . . . . ?
C1 C7 C8 C9 90.6(2) . . . . ?
C1 C7 C8 O3 -153.2(4) . . . . ?
C1 C7 C6 C5 -0.5(4) . . . . ?
C11 C10 C12 Cl1 0.5(4) . . . . ?
C11 C10 C12 N2 -177.8(2) . . . . ?
C14 C15 C16 C17 -177.0(6) . . . . ?
C5 C3 C2 C1 -0.7(4) . . . . ?
C2 C3 C5 C6 1.1(4) . . . . ?
C4 C3 C5 C6 -178.5(2) . . . . ?
C4 C3 C2 C1 178.8(3) . . . . ?
C14A C15A C16A C17A 62(3) . . . . ?

_shelx_res_file                  
;
TITL lp312_auto_a.res in P2(1)/c
    lp312_auto.res
    created by SHELXL-2018/3 at 15:26:31 on 30-Aug-2025
REM Old TITL lp312_auto_a.res in P2(1)/c
REM SHELXT solution in P2(1)/c: R1 0.264, Rweak 0.029, Alpha 0.030
REM <I/s> 4.533 for 163 systematic absences, Orientation as input
REM Formula found by SHELXT: C17 Cl N3 O
CELL 0.71073 11.2517 13.8607 11.2925 90 94.92 90
ZERR 4 0.0005 0.0006 0.0007 0 0.005 0
LATT 1
SYMM -X,0.5+Y,0.5-Z
SFAC C H Cl N O
UNIT 68 92 4 8 8
SADI C14 C15 C14A C15A
SADI C15 C16 C15A C16A
SADI C16 C17 C16A C17A
SADI 0.04 N1 C14 N1 C14A
SADI 0.04 C14 C16 C14A C16A
SADI 0.04 C15 C17 C15A C17A
SIMU 0.001 0.002 2 C14A C15A C16A C17A
RIGU 0.001 0.001 O3 C8 C7 C9
SADI 0.001 O1 C8 O3 C8

L.S. 12 0 0
PLAN  5
SIZE 0.19 0.22 0.23
TEMP 19.85
CONF
BOND
list 4
MORE -1
BOND $H
fmap 2 53
ACTA
OMIT -3 51
OMIT 2 2 0
REM <olex2.extras>
REM <HklSrc "%.\\lp312_auto.hkl">
REM </olex2.extras>

WGHT    0.051800    0.846800
EXTI    0.003254
FVAR       0.42730   0.77621
CL1   3    0.665393    0.408513    0.795882    11.00000    0.06739    0.07806 =
         0.17962   -0.01867   -0.04453   -0.00974
N1    4    0.380833    0.311240    0.625526    11.00000    0.04822    0.03384 =
         0.05876   -0.00140    0.00004   -0.00384
O2    5    0.488862    0.146973    0.788722    11.00000    0.07900    0.04406 =
         0.11337    0.01588    0.02852    0.02073
AFIX 147
H2    2    0.515960    0.092197    0.796400    11.00000   -1.50000
AFIX   0
N2    4    0.453018    0.453052    0.683947    11.00000    0.05844    0.03454 =
         0.08371   -0.00389    0.00011   -0.00363
PART 1
O1    5    0.283389    0.301425    0.373125    21.00000    0.06887    0.05925 =
         0.05854    0.01607    0.00451   -0.00921
AFIX 147
H1    2    0.345567    0.326680    0.356032    21.00000   -1.50000
AFIX   0
PART 0
C13   1    0.361079    0.407806    0.629432    11.00000    0.05287    0.03481 =
         0.06059    0.00065    0.00201   -0.00148
C9    1    0.298264    0.237653    0.575274    11.00000    0.05497    0.03955 =
         0.05305   -0.00134    0.00229   -0.01071
AFIX  23
H9A   2    0.217241    0.258392    0.584503    11.00000   -1.20000
H9B   2    0.311930    0.178279    0.619839    11.00000   -1.20000
AFIX   0
C7    1    0.222138    0.139647    0.403606    11.00000    0.05912    0.05064 =
         0.04326   -0.00363    0.00375   -0.00422
C10   1    0.492840    0.293511    0.681442    11.00000    0.04695    0.03661 =
         0.07366   -0.00093    0.00106   -0.00037
C8    1    0.310590    0.217332    0.444089    11.00000    0.05856    0.04948 =
         0.05186    0.00170    0.00562   -0.00562
PART 1
AFIX  13
H8A   2    0.391815    0.195470    0.433434    21.00000   -1.20000
AFIX  13
PART 2
H8B   2    0.292617    0.276175    0.397872   -21.00000   -1.20000
AFIX   0
PART 0
C6    1    0.249888    0.043439    0.420382    11.00000    0.06487    0.05494 =
         0.06802   -0.00213   -0.00432    0.00168
AFIX  43
H6    2    0.326033    0.025633    0.451197    11.00000   -1.20000
AFIX   0
C12   1    0.532793    0.381687    0.716260    11.00000    0.05021    0.04338 =
         0.09303   -0.00648   -0.00854   -0.00316
C3    1    0.050482   -0.002992    0.346367    11.00000    0.07093    0.07080 =
         0.05244   -0.00932    0.00129   -0.01598
C1    1    0.108437    0.163008    0.356831    11.00000    0.06716    0.05693 =
         0.06873    0.00276   -0.00685    0.00303
AFIX  43
H1A   2    0.088333    0.227455    0.343857    11.00000   -1.20000
AFIX   0
C11   1    0.545380    0.195813    0.699216    11.00000    0.05587    0.04139 =
         0.09064   -0.00020    0.00881    0.00781
AFIX  23
H11A  2    0.534978    0.159661    0.625507    11.00000   -1.20000
H11B  2    0.630185    0.201147    0.722213    11.00000   -1.20000
AFIX   0
PART 1
C14   1    0.246425    0.452509    0.580646    21.00000    0.05691    0.04333 =
         0.06575    0.00490   -0.00152    0.00616
AFIX  23
H14A  2    0.220750    0.420720    0.506297    21.00000   -1.20000
H14B  2    0.186541    0.439846    0.635552    21.00000   -1.20000
AFIX   0
PART 0
C5    1    0.164612   -0.026822    0.391447    11.00000    0.09063    0.04659 =
         0.07281   -0.00605    0.00132   -0.00505
AFIX  43
H5    2    0.184754   -0.091450    0.402660    11.00000   -1.20000
AFIX   0
C2    1    0.024403    0.092854    0.329079    11.00000    0.06299    0.07239 =
         0.07341   -0.00475   -0.01035   -0.00597
AFIX  43
H2A   2   -0.051623    0.110718    0.297972    11.00000   -1.20000
AFIX   0
C4    1   -0.043057   -0.080158    0.317836    11.00000    0.09866    0.08619 =
         0.08957   -0.01877    0.00231   -0.03632
AFIX 137
H4A   2   -0.004799   -0.141763    0.312922    11.00000   -1.50000
H4B   2   -0.086752   -0.065698    0.243177    11.00000   -1.50000
H4C   2   -0.096863   -0.081888    0.379340    11.00000   -1.50000
AFIX   0
PART 1
C15   1    0.250006    0.557068    0.559072    21.00000    0.07323    0.04155 =
         0.10262    0.01104   -0.01534    0.00471
AFIX  23
H15A  2    0.310798    0.570191    0.505301    21.00000   -1.20000
H15B  2    0.273599    0.589294    0.633650    21.00000   -1.20000
AFIX   0
C16   1    0.133679    0.599772    0.507365    21.00000    0.08839    0.05883 =
         0.08972    0.00512   -0.00682    0.01522
AFIX  23
H16A  2    0.073608    0.590216    0.562932    21.00000   -1.20000
H16B  2    0.107712    0.565792    0.434617    21.00000   -1.20000
AFIX   0
C17   1    0.142853    0.706104    0.480683    21.00000    0.14883    0.06358 =
         0.18225    0.03272   -0.02142    0.03224
AFIX 137
H17A  2    0.068322    0.728553    0.442790    21.00000   -1.50000
H17B  2    0.204944    0.716449    0.428836    21.00000   -1.50000
H17C  2    0.161124    0.740930    0.553454    21.00000   -1.50000
AFIX   0
PART 2
O3    5    0.434460    0.194098    0.441237   -21.00000    0.06095    0.09273 =
         0.07931   -0.00974    0.01330   -0.00791
AFIX 147
H3    2    0.465817    0.232961    0.398878   -21.00000   -1.50000
AFIX   0
C14A  1    0.256307    0.464618    0.584226   -21.00000    0.11756    0.12356 =
         0.11420    0.03087    0.01428    0.04255
AFIX  23
H14C  2    0.221636    0.494665    0.650788   -21.00000   -1.20000
H14D  2    0.197063    0.421449    0.545816   -21.00000   -1.20000
AFIX   0
C15A  1    0.284765    0.540757    0.498318   -21.00000    0.11764    0.12360 =
         0.11421    0.03091    0.01430    0.04265
AFIX  23
H15C  2    0.309241    0.509509    0.427492   -21.00000   -1.20000
H15D  2    0.352463    0.577402    0.533066   -21.00000   -1.20000
AFIX   0
C16A  1    0.186889    0.609567    0.461791   -21.00000    0.11803    0.12389 =
         0.11442    0.03084    0.01421    0.04259
AFIX  23
H16C  2    0.214645    0.651575    0.401229   -21.00000   -1.20000
H16D  2    0.120596    0.572616    0.424655   -21.00000   -1.20000
AFIX   0
C17A  1    0.140220    0.671491    0.554448   -21.00000    0.11976    0.12553 =
         0.11558    0.03070    0.01437    0.04203
AFIX 137
H17D  2    0.069089    0.703565    0.522082   -21.00000   -1.50000
H17E  2    0.199215    0.718673    0.580545   -21.00000   -1.50000
H17F  2    0.122159    0.632300    0.620666   -21.00000   -1.50000
AFIX   0
HKLF 4


REM  lp312_auto_a.res in P2(1)/c
REM wR2 = 0.1382, GooF = S = 1.046, Restrained GooF = 1.043 for all data
REM R1 = 0.0510 for 2575 Fo > 4sig(Fo) and 0.0646 for all 3267 data
REM 252 parameters refined using 43 restraints

END

WGHT      0.0518      0.8465

REM Highest difference peak  0.216,  deepest hole -0.365,  1-sigma level  0.034
Q1    1   0.4782  0.1626  0.4517  11.00000  0.05    0.22
Q2    1  -0.0343 -0.1365  0.3856  11.00000  0.05    0.17
Q3    1   0.4729  0.5011  0.6595  11.00000  0.05    0.16
Q4    1   0.5364  0.3377  0.6739  11.00000  0.05    0.15
Q5    1   0.2871  0.4493  0.5196  11.00000  0.05    0.15
;
_shelx_res_checksum              13955
_olex2_submission_special_instructions 'No special instructions were received'
